# Supplementary material for: Rigorous assessment and integration of the sequence and structure based features to predict hot spots
Source: BMC Bioinformatics. 2011 Jul 29;12:311. doi: 10.1186/1471-2105-12-311 (PMC3176265; doi:10.1186/1471-2105-12-311)
Supplement: Additional file 1 — Training set. Table S1. Training set used in our work. The measured ΔΔ G and the prediction from Robetta and FOLDEF are listed. The prediction results of our method are also reported. [file 1471-2105-12-311-S1.XLS]

## Sheet: Sheet1
Table S1
PDB ID	Chain	Residue	Robetta	FOLDEF	ΔΔGobs	Observed	Predicted
1A4Y	A	W261	1.06	1.42	0.1	--	**
1A4Y	A	W263	2.27	2.2	1.2	**	**
1A4Y	A	S289	0.6	1.43	0	--	--
1A4Y	A	W318	2.19	2.44	1.5	**	**
1A4Y	A	K320	-0.21	0.15	-0.3	--	--
1A4Y	A	E344	1.37	1.79	0.2	--	--
1A4Y	A	W375	2.83	2.82	1	**	**
1A4Y	A	E401	0.02	0.05	0.9	--	--
1A4Y	A	Y434	3	2.85	3.3	**	**
1A4Y	A	D435	0.57	3.41	3.5	**	**
1A4Y	A	Y437	3.13	4.92	0.8	--	--
1A4Y	A	R457	0	1.47	-0.2	--	--
1A4Y	A	I459	0.62	2.27	0.7	--	--
1A4Y	B	R5	2.54	7.31	2.3	**	**
1A4Y	B	H8	0.85	1.96	0.9	--	--
1A4Y	B	Q12	0.87	2.04	0.3	--	--
1A4Y	B	H13	0	2.31	-0.3	--	--
1A4Y	B	R31	2.76	1.63	0.2	--	--
1A4Y	B	R32	0.18	2.66	0.9	--	--
1A4Y	B	N68	0.52	1.74	0.2	--	--
1A4Y	B	H84	1.05	2.99	0.2	--	--
1A4Y	B	W89	2.71	4.39	0.2	--	--
1A4Y	B	E108	1.73	3.82	-0.3	--	--
1A4Y	B	H114	1.69	1.74	0.65	--	--
1AHW	C	Y156	4.53	2.95	>4.00	**	**
1AHW	C	T167	-0.24	0.44	0	--	--
1AHW	C	T170	-0.06	-0.08	1	**	--
1AHW	C	D178	-0.09	-0.29	-0.5	--	--
1AHW	C	T197	-0.01	-0.19	1.3	**	--
1AHW	C	V198	-0.01	-0.01	-0.3	--	--
1AWC	B	W36	0.99	1.1	0.3	--	--
1AWC	B	L103	1.69	3.19	3.4	**	**
1AWC	B	M105	0.25	1.5	1.4	**	**
1AWC	B	W110	1.97	2.72	2.2	**	**
1AWC	B	F136	3.61	4.49	3.9	**	**
1BRS	A	K27	1.88	1.25	5.4	**	**
1BRS	A	N58	0	-0.05	3.1	**	**
1BRS	A	R59	3.01	2.05	5.2	**	**
1BRS	A	E60	1.41	1.37	-0.2	--	**
1BRS	A	E73	0	0.01	2.8	**	**
1BRS	A	R87	4.44	3.35	5.5	**	**
1BRS	A	H102	5.08	2.6	6	**	--
1BRS	D	Y29	3.13	2.47	3.4	**	**
1BRS	D	D35	1.42	-0.34	4.5	**	**
1BRS	D	D39	9.4	6.49	7.7	**	**
1BRS	D	T42	1.66	2.95	1.8	**	**
1BRS	D	E76	1.54	2.67	1.3	**	**
1BXI	A	C23	-0.08	0.37	0.92	--	--
1BXI	A	N24	0	0.06	0.14	--	--
1BXI	A	T27	0.6	1.39	0.73	--	--
1BXI	A	S28	0	0.11	0.17	--	--
1BXI	A	S29	0	0.02	0.96	--	--
1BXI	A	E30	2.97	1.35	1.41	**	**
1BXI	A	L33	1.02	1.19	3.42	**	**
1BXI	A	V34	0.98	1.22	2.58	**	**
1BXI	A	V37	0.5	0.81	1.66	**	--
1BXI	A	T38	1.35	1.65	0.9	--	--
1BXI	A	E41	-0.08	0.73	2.08	**	--
1BXI	A	S48	-0.01	0.36	0.01	--	--
1BXI	A	G49	-0.43	0	1.49	**	**
1BXI	A	S50	5.4	0.89	2.19	**	--
1BXI	A	D51	0.82	2.16	5.92	**	**
1BXI	A	Y55	3.49	3.6	4.63	**	**
1BXI	A	P56	0.56	1.41	1.24	**	**
1BXI	B	R54	1.47	3.31	1.7	**	**
1BXI	B	N72	1.9	1.25	1.1	**	**
1BXI	B	S74	0.38	0.52	-0.2	--	--
1BXI	B	N75	0.41	2.03	2.3	**	--
1BXI	B	S77	0.67	2.04	-0.2	--	--
1BXI	B	S78	-0.11	1.4	-0.5	--	--
1BXI	B	S84	-0.03	1.63	-0.1	--	--
1BXI	B	F86	3.13	5.51	3.9	**	**
1BXI	B	T87	-0.02	1.62	0.2	--	--
1BXI	B	Q92	5.6	2.33	-0.3	--	--
1BXI	B	K97	1.83	3.5	2	**	--
1BXI	B	V98	0.32	2.48	1.1	**	**
1C4Z	A	L635	0.61	0.6	1.2	**	**
1C4Z	A	L639	0.51	0.83	1	**	**
1C4Z	A	L642	0.19	0.38	2	**	**
1C4Z	A	M653	0.18	1.15	1.9	**	**
1C4Z	A	M654	0.11	-0.11	0.76	--	--
1C4Z	A	F690	0.49	0.79	1.6	**	**
1C4Z	D	S4	-0.07	0.14	0.54	--	--
1C4Z	D	P62	0	1.38	1.4	**	**
1C4Z	D	F63	3.25	3.82	3	**	**
1C4Z	D	K96	0.32	0.4	1.1	**	**
1C4Z	D	P97	0	1.84	0.85	--	**
1C4Z	D	K100	-0.01	0.3	1.3	**	**
1CBW	D	T11	0.18	0.56	0.2	--	--
1CBW	D	K15	1.58	0.28	2	**	**
1CBW	D	R17	1.53	-0.12	0.5	--	--
1CBW	D	I19	0.68	0.48	0.1	--	--
1CBW	D	V34	0.3	0.54	0	--	--
1CBW	D	R39	1.58	0.97	0.2	--	--
1DAN	L	L39	1.24	0.96	0	--	--
1DAN	L	K62	-0.27	-0.82	0	--	--
1DAN	L	Q64	2.98	0.25	0.8	--	--
1DAN	L	I69	1.57	0.69	1.9	**	**
1DAN	L	F71	3.07	2.37	1.2	**	**
1DAN	L	E77	0.36	0.28	0	--	--
1DAN	L	R79	2.45	2.06	1.2	**	**
1DAN	L	Q88	0.35	1.02	0	--	--
1DAN	L	V92	1.15	0.1	0	--	--
1DAN	L	N93	0.12	1.36	0	--	--
1DAN	L	E94	-0.08	0.8	0	--	--
1DAN	T	K15	-0.02	0.97	-0.4	--	--
1DAN	T	T17	0.12	1.13	0.1	--	--
1DAN	T	N18	0.04	1.09	0.2	--	--
1DAN	T	K20	1.5	2.81	2.6	**	**
1DAN	T	I22	0.65	2.64	0.7	--	--
1DAN	T	E24	0.64	2.23	0.7	--	--
1DAN	T	Q37	1.4	3.37	0.55	--	--
1DAN	T	K41	-0.04	0.46	0.35	--	--
1DAN	T	S42	-0.05	1.42	-0.1	--	--
1DAN	T	D44	0.9	2.52	0.7	--	--
1DAN	T	S47	0.6	1.16	0.05	--	--
1DAN	T	K48	0.43	1.84	0.4	--	--
1DAN	T	F50	2.61	4.06	0.4	--	**
1DAN	T	D58	1.09	2.56	2.18	**	**
1DAN	T	F76	0.61	1.7	1.2	**	**
1DKG	A	V108	0.34	0.3	0	--	--
1DKG	A	P151	0	0.51	1.5	**	**
1DKG	A	Q155	0.69	-0.28	0.4	--	--
1DKG	A	I157	0.85	1.36	1.1	**	**
1DKG	A	R183	0.22	-0.1	2.2	**	**
1DVF	A	H30	0.26	0.14	1.7	**	**
1DVF	A	Y32	0.47	0.02	2	**	**
1DVF	A	Y49	0.87	1.04	1.7	**	**
1DVF	A	Y50	0.55	-0.28	0.7	--	--
1DVF	A	W92	1.56	0.47	0.3	--	**
1DVF	A	S93	-0.02	0.02	1.2	**	--
1DVF	B	T30	0.01	-0.08	0.9	--	--
1DVF	B	Y32	0.12	-0.01	1.8	**	**
1DVF	B	W52	3.26	2.39	4.2	**	**
1DVF	B	D54	0.72	2.13	4.3	**	**
1DVF	B	N56	1.06	-0.4	1.2	**	**
1DVF	B	D58	0.71	1.27	1.6	**	**
1DVF	B	E98	0.05	2.93	4.2	**	**
1DVF	B	R99	0.22	-0.16	1.9	**	**
1DVF	B	D100	0.43	-0.34	2.8	**	**
1DVF	B	Y101	2.13	1.84	>4.00	**	**
1DVF	C	Y49	0.3	1.64	1.9	**	**
1DVF	D	H33	0.79	0.65	1.9	**	**
1DVF	D	D52	-0.18	0.23	1.7	**	**
1DVF	D	N54	0.78	1.14	1.9	**	--
1DVF	D	I97	1.07	1.9	2.7	**	**
1DVF	D	Y98	4.78	5.78	4.7	**	**
1DVF	D	Q100	1.42	1.54	1.6	**	**
1DVF	D	R100b	0.2	1.39	4.1	**	**
1DX5	M	F34	1.01	2.05	2.6	**	**
1DX5	M	K36	0.57	0.84	1.8	**	--
1DX5	M	P37	0	1.07	1.2	**	**
1DX5	M	Q38	2.31	1.63	1.4	**	--
1DX5	M	L65	0.55	0.86	1	**	**
1DX5	M	R67	-0.01	2.06	3.4	**	**
1DX5	M	T74	0.2	0.86	0.8	--	--
1DX5	M	R75	0.05	0.86	0.7	--	--
1DX5	M	Y76	2.07	3.16	3	**	**
1DX5	M	E80	-0.06	0.92	3.4	**	**
1DX5	M	K81	0.08	2.68	1	**	--
1DX5	M	I82	1.07	3.47	2.6	**	**
1DX5	M	M84	0.77	2.84	0.3	--	**
1DX5	M	K110	0.17	1.69	-0.35	--	--
1FC2	C	N28	0.61	0.88	0.6	--	--
1FC2	C	I31	0.78	0.45	2.2	**	**
1FC2	C	K35-	0.16	-0.31	1.2	**	**
1GC1	C	S23	0.27	0.29	0.29	--	--
1GC1	C	Q25	0.42	0.03	0.03	--	--
1GC1	C	H27	0.8	1.01	0.28	--	--
1GC1	C	K29	2.46	2.43	0.59	--	--
1GC1	C	N32	0	0.54	0.18	--	--
1GC1	C	Q33	0.03	0.69	0.1	--	--
1GC1	C	K35	0.55	-0.21	0.32	--	--
1GC1	C	Q40	1.66	-0.7	-0.41	--	--
1GC1	C	S42	0.03	-0.8	0	--	--
1GC1	C	L44	0.07	0.69	1.04	**	**
1GC1	C	T45	0.32	0.75	-0.15	--	--
1GC1	C	N52	1.01	0.64	0.7	--	--
1GC1	C	R59	1.02	1.44	1.16	**	--
1GC1	C	S60	0.14	0.12	-0.09	--	--
1GC1	C	D63	-0.05	0.07	-0.32	--	--
1GC1	C	Q64	1.02	0.68	0.44	--	--
1GC1	C	E85	2.1	0.77	1.31	**	**
1IO4	C	D66	0.76	0.13	-0.32	--	--
1IO4	C	N69	1.09	-0.15	0.63	--	--
1IO4	C	M106	0.54	0.77	1.21	**	**
1IO4	C	N109	0.01	0.11	2.22	**	--
1IO4	C	Y113	2.12	0.46	0.87	--	--
1IO4	C	S114	1.21	0.24	0.9	--	--
1IO4	C	T149	1.33	-0.37	1.39	**	**
1IO4	C	V159	1.01	2.48	-0.04	--	--
1IO4	C	T161	6.33	2.11	2	**	**
1IO4	D	R3	1.5	-0.99	1.06	**	**
1IO4	D	V4	0.02	0.42	1.28	**	**
1IO4	D	R33	0.72	-0.75	1.62	**	**
1IO4	D	G61	0	0	1.9	**	**
1IO4	D	N63	1.89	-0.25	0.83	--	--
1IO4	D	Q67	0.42	-0.21	1.25		--
1IO4	D	L103	0.67	1.31	0.86	--	--
1IO4	D	N104	6.99	2.52	2.11	**	--
1JDH	B	D16	4.43	3.58	2	**	**
1JDH	B	I19	1.31	4.63	-0.2	--	**
1JDH	B	F21	2.27	5.12	-0.6	--	--
1JDH	B	E29	2.71	5.49	-0.6	--	--
1JDH	B	N34	2.45	3.26	-0.2	--	--
1JDH	B	D40	0.98	3.26	0.3	--	**
1JDH	B	V44	1.07	4.47	1.3	**	--
1JDH	B	K45	1.48	3.87	-0.1	--	**
1JRH	L	E27	0.67	0.04	0.54	--	--
1JRH	L	D28	0.67	0.54	0.44	--	--
1JRH	L	Y30	1.09	0.96	1.1	**	**
1JRH	L	Y91	0.28	0.26	0.58	--	**
1JRH	L	W92	3.01	2.79	2.8	**	**
1JRH	L	S93	0.54	-0.19	-0.65	--	--
1JRH	L	T94	0.36	0.23	0.38	--	--
1JRH	L	W96	0.59	0.47	1.7	**	**
1JRH	H	Y32	1.63	2.09	1.4	**	**
1JRH	H	W52	1.55	1.31	2.7	**	**
1JRH	H	W53	0.73	1.73	2.4	**	**
1JRH	H	D54	1.64	0.75	1.9	**	**
1JRH	H	D56	0.49	0.42	1.8	**	**
1JRH	H	Y58	2.05	0.94	1.2	**	**
1JRH	H	R95	1.49	1.85	0.54	--	--
1JRH	H	Y99	1.98	1.61	1.1	**	**
1JRH	H	H100b	3.38	2.34	1.7	**	**
1JTG	A	E104	2.1	3.65	1.55	**	--
1JTG	A	Y105	4.49	3.93	-0.17	--	**
1JTG	A	S130	-0.18	2.69	0.8	--	--
1JTG	A	S235	2.33	3.82	1.3	**	**
1JTG	A	R243	3.76	3.96	1.4	**	**
1KTZ	B	L27	1.14	2.45	1.8	**	--
1KTZ	B	F30	1.72	2.02	3	**	**
1KTZ	B	D32	1.9	1.17	1.5	**	**
1KTZ	B	I50	1.24	1.95	2	**	**
1KTZ	B	T51	1.69	2.13	1.5	**	**
1KTZ	B	I53	1.52	3.86	1.4	**	**
1KTZ	B	E55	-0.11	0.93	1.2	**	**
1KTZ	B	E119	1.96	2.47	1.5	**	**
1T0J	B	M244	0.12	0.51	-0.92	--	--
1T0J	B	M245	1.3	2.53	-3.16	--	--
1T0J	B	L352	2.14	2.85	-2.17	--	--
1T0J	B	L392	1.22	1.39	-1.75	--	--
1VFB	A	H30	0.26	0.4	0.8	--	--
1VFB	A	Y32	1.31	2.63	1.3	**	**
1VFB	A	Y49	0.45	0.61	0.8	--	**
1VFB	A	Y50	1.54	2.61	0.4	--	--
1VFB	A	T53	0.57	1.17	-0.23	--	--
1VFB	A	W92	2.06	3.29	1.71	**	**
1VFB	A	S93	0	0.05	0.11	--	--
1VFB	B	Y32	0.66	0.51	0.5	--	**
1VFB	B	W52	1.75	1.52	1.23	**	**
1VFB	B	D54	-0.14	-0.5	1.95	**	**
1VFB	B	R99	0.73	-0.1	0.47	--	**
1VFB	B	D100	3.03	2.6	3.1	**	**
1VFB	B	Y101	3.23	4.89	>4.00	**	**
1VFB	C	D18	0.55	2.31	0.3	--	--
1VFB	C	N19	0.95	1.13	0.3	--	--
1VFB	C	Y23	0	0.66	0.4	--	--
1VFB	C	S24	0.71	0.54	0.8	--	--
1VFB	C	K116	0.85	0.68	0.7	--	--
1VFB	C	T118	0.1	0.9	0.8	--	--
1VFB	C	D119	1.67	1.57	1		**
1VFB	C	V120	0.23	1.37	0.9	--	--
1VFB	C	Q121	4.2	5.33	2.9	**	--
1VFB	C	I124	0.43	1.58	1.2	**	**
1VFB	C	R125	2.22	2.45	1.8	**	**
3BPL	A	Q8	0.82	-0.08	0	--	--
3BPL	A	I11	0.97	0.77	1.94	**	**
3BPL	A	N15	0.78	-0.58	0.98	--	--
3BPL	A	S16	0	0.02	-0.17	--	--
3BPL	A	Q78	0.04	0.03	0.13	--	--
3BPL	A	F82	0	0.52	-0.08	--	--
3BPL	A	K84	-0.07	0.35	0.35	--	--
3BPL	A	E114	0.22	0.04	0.78	--	--
3BPL	A	R115	0	0.63	-0.06	--	--
3BPL	A	T118	1.72	1.13	0.62	--	--
3BPL	A	R121	4.13	1.09	0.7	--	--
3BPL	A	E122	0.02	-0.08	0.7	--	--
3BPL	A	Y124	2.96	1.94	2.54	**	**
3BPL	A	S125	-0.12	-0.11	0.6	--	--
3BPL	C	L102	0.01	0	>=2.39	**	**
3BPL	C	Y103	2.34	2.95	>=2.63	**	**
3BPL	C	Q104	0	0.06	0.19	--	--
3BPL	C	Q127	2.8	2.21	0.31	--	--
3BPL	C	N128	0	0.42	0.77	--	--
3BPL	C	N158	0	0.36	0.55	--	--
3BPL	C	H159	3.04	-0.74	0.84	--	--
3BPL	C	C160	0	0.62	>=3.11	**	**
3BPL	C	P207	0	0.76	0.1	--	--
3BPL	C	L208	1.66	2.32	>=2.15	**	**
3BPL	C	C209	-0.03	0.63	>=2.87	**	**
3BPL	C	G210	0	0	0.77	--	--
3BT2	U	R25	9.95	0.26	1	**	**
3BT2	U	T27	3.91	0.91	0.9	--	--
3BT2	U	R53	1.85	2.59	0.87	--	--
3BT2	U	T127	0.05	-0.31	0.99	--	--
3BT2	U	D140	0.94	1.94	1.28	**	**
3BT2	U	D141	-0.19	-0.32	1.03	**	--
3BT2	U	L150	0	1.41	1.64	**	**
3BUK	A	Y11	4.23	2.04	2.4	**	**
3BUK	A	D15	0	-0.42	0	--	**
3BUK	A	R31	2.54	3.33	1.26	**	**
3BUK	A	V63	0.42	1.56	-0.19	--	--
3BUK	A	R68	4.26	3.64	2.82	**	**
3HFM	L	N31	1.86	1.45	5.2	**	--
3HFM	L	N32	2.48	1.32	5.13	**	**
3HFM	L	Y50	1.4	1.09	4.6	**	**
3HFM	L	Y96	0.45	-0.73	2.7	**	**
3HFM	H	S31	0.25	-0.14	0.18	--	--
3HFM	H	D32	1.1	0.61	1.93	**	**
3HFM	H	Y33	2.9	2.77	6	**	**
3HFM	H	Y50	2.96	0.46	7.4	**	**
3HFM	H	Y53	1.66	1.51	3.29	**	**
3HFM	H	Y58	1.77	-0.63	1.7	**	**
3HFM	Y	H15	0.09	0.22	-0.44	--	--
3HFM	Y	Y20	2.23	0.8	4.2	**	**
3HFM	Y	W63	0.83	1.19	0.31	--	--
3HFM	Y	R73	0.56	-0.46	-0.33	--	--
3HFM	Y	T89	0.17	0.3	0	--	--
3HFM	Y	N93	1.53	1.65	0.21	--	--
3HFM	Y	K96	2.13	1.2	>6.38	**	**
3HFM	Y	K97	1.42	0.91	5.5	**	**
3HFM	Y	I98	0.1	0.08	0	--	--
3HFM	Y	S100	0.84	-0.39	0.26	--	--
3HFM	Y	D101	0.32	-1.91	0.94	--	--
3HHR	A	I4	1.05	0.33	0.41	--	--
3HHR	A	R8	1.36	-2.14	0.2	--	--
3HHR	A	L9	0.44	0.32	-0.04	--	--
3HHR	A	N12	3.02	-0.31	0.1	--	--
3HHR	A	L15	1.26	0.28	0.15	--	**
3HHR	A	R16	2.78	0.96	0.24	--	**
3HHR	A	H18	1.54	-0.94	-0.5	--	--
3HHR	A	H21	0.64	0.67	0.2	--	--
3HHR	A	Q22	0.08	-0.05	-0.2	--	--
3HHR	A	F25	1.68	0.51	-0.4	--	--
3HHR	A	Y42	2.09	1.54	0.2	--	--
3HHR	A	L45	1.15	1.43	1.2	**	**
3HHR	A	Q46	1.2	-0.32	0.1	--	--
3HHR	A	S62	0.18	-0.61	0.2	--	--
3HHR	A	N63	0.22	-0.14	0.3	--	--
3HHR	A	R64	1.12	0.49	1.6	**	**
3HHR	A	Q68	0.29	-0.51	0.6	--	--
3HHR	A	Y164	0.6	0.96	0.3	--	--
3HHR	A	R167	0.54	0.86	0.3	--	**
3HHR	A	K168	1.14	0.38	-0.2	--	**
3HHR	A	D171	1.4	-0.27	0.8	--	--
3HHR	A	K172	0.71	0.42	2	**	**
3HHR	A	E174	0.61	1.64	-0.9	--	**
3HHR	A	T175	2.86	2.59	2	**	**
3HHR	A	F176	0.61	0.44	1.9	**	**
3HHR	A	R178	0.85	-0.09	2.4	**	**
3HHR	A	I179	1.06	0.62	0.8	--	--
3HHR	A	C182	-0.1	-0.24	1.01	**	**
3HHR	B	R43	3.18	3.35	2.2	**	**
3HHR	B	E44	0.05	-0.26	1.8	**	**
3HHR	B	W76	2	1.65	0.6	--	**
3HHR	B	T77	0.93	0.02	-0.25	--	--
3HHR	B	S98	0	0	-0.1	--	--
3HHR	B	S102	0.33	-0.23	-0.2	--	--
3HHR	B	I103	0.39	0.35	1.8	**	**
3HHR	B	W104	3.8	3.2	>4.50	**	**
3HHR	B	I105	0.06	0.39	2	**	**
3HHR	B	C108	-0.04	0.13	0	--	--
3HHR	B	E120	0.59	-0.45	-0.2	--	--
3HHR	B	K121	0.09	0.41	0.1	--	--
3HHR	B	C122	-0.2	0.21	0	--	--
3HHR	B	S124	-0.08	-0.13	0.2	--	--
3HHR	B	D126	-0.04	0.05	1	**	--
3HHR	B	E127	1.13	0.64	1	**	**
3HHR	B	D164	0.37	0.68	1.6	**	**
3HHR	B	I165	0.06	-0.1	2.2	**	**
3HHR	B	Q166	0.42	-0.52	0	--	--
3HHR	B	K167	0.02	-0.26	0	--	--
3HHR	B	W169	3.47	3.71	>4.50	**	**
3HHR	B	Q216	0.1	-0.02	0.9	--	--
3HHR	B	R217	0.17	-0.7	0.2	--	--
3HHR	B	N218	1.48	0.82	0.3	--	--
** represents hot spot
-- represents non-hot spot
