# Supplementary material for: Rigorous assessment and integration of the sequence and structure based features to predict hot spots
Source: BMC Bioinformatics. 2011 Jul 29;12:311. doi: 10.1186/1471-2105-12-311 (PMC3176265; doi:10.1186/1471-2105-12-311)
Supplement: Additional file 2 — An independent test set. Table S2. Test set extracted from BID. The effects of a mutation and the prediction from Robetta and FOLDEF are reported. Our predictions from sequence-based SVM model are also shown. [file 1471-2105-12-311-S2.XLS]

## Sheet: Sheet1
Table S2
PDB ID	Chain	Residue	Robetta	FOLDEF	Strength1	Observed	Predicted
1BP3	A	H18	1.12	-0.73	Str	**	--
1BP3	A	H21	1.09	1.03	Str	**	--
1BP3	A	F25	0	0.74	Int	**	--
1BP3	A	S62	-0.12	-0.4	Int	**	--
1BP3	A	N63	-0.02	0.25	Int	**	--
1BP3	A	R64	0.07	-0.75	Weak	--	**
1BP3	A	E65	0	-0.5	Weak	--	--
1BP3	A	Q68	0.46	0.56	Insg	--	--
1BP3	A	Y164	0.9	0.07	Weak	--	--
1BP3	A	R167	0.45	0.27	Str	**	**
1BP3	A	K168	1.07	-0.76	Int	**	**
1BP3	A	D171	2.41	1.61	Insg	--	--
1BP3	A	K172	0.69	0.77	Str	**	**
1BP3	A	E174	0.55	-1.87	Str	**	**
1BP3	A	F176	0.54	0.65	Int	**	**
1BP3	A	R178	1.31	-1.68	Int	**	**
1BP3	A	I179	0	1.2	Weak	--	--
1BP3	A	R183	0.23	1.34	Weak	--	**
1BP3	A	S188	0	-0.02	NegW	--	--
1CDL	A	F12	0.7	0.23	NegW	--	**
1CDL	A	F19	1.79	1.68	Weak	--	**
1CDL	A	F92	1.51	1.75	Str	**	**
1DDM	A	I144	0.2	0.18	Str	**	**
1DDM	A	E145	0.05	-1.92	NegS	--	--
1DDM	A	K146	0.19	0.04	Int	**	**
1DDM	A	V147	0.05	0.13	Str	**	**
1DDM	A	S148	0	0	Insg	--	--
1DDM	A	C150	-0.06	-0.12	Str	**	**
1DDM	A	R165	0.46	-0.53	Int	**	**
1DQJ	A	N31	1.57	-0.89	Weak	--	--
1DQJ	A	N32	3.7	-0.74	Str	**	**
1DQJ	A	Y50	1.38	0.74	Int	**	**
1DQJ	A	S91	0.24	0.34	Weak	--	--
1DQJ	A	Y96	0.36	0.3	Weak	--	**
1DQJ	B	D32	1.25	1.41	Weak	--	**
1DQJ	B	Y33	2.69	3.77	Str	**	**
1DQJ	B	Y50	2.03	3.31	Str	**	**
1DQJ	B	Y53	2.97	3.42	Weak	--	**
1DQJ	B	W98	1.79	2.07	Str	**	**
1DQJ	C	Y20	2.2	1.49	Int	**	**
1DQJ	C	R21	2.63	1.71	Weak	--	--
1DQJ	C	W62	0.78	1.03	Weak	--	**
1DQJ	C	W63	1.04	1.65	Weak	--	--
1DQJ	C	L75	1.46	1.49	Weak	--	**
1DQJ	C	T89	0.13	1.15	Weak	--	--
1DQJ	C	N93	1.58	1.18	Weak	--	--
1DQJ	C	K96	2.5	-1.56	Str	**	**
1DQJ	C	K97	1.89	2.06	Int	**	**
1DQJ	C	S100	0.67	0.74	Weak	--	--
1DQJ	C	D101	2.16	3.45	Weak	--	--
1DVA	H	I65	0.73	0.76	Insg	--	**
1DVA	H	V67	0.7	1.47	Insg	--	**
1DVA	H	E70	1.02	-1.85	Weak	--	--
1DVA	H	L73	0.54	0.54	Insg	--	**
1DVA	H	S74	0.11	-0.34	Insg	--	--
1DVA	H	E75	0	0.21	Insg	--	--
1DVA	H	H76	0.43	1.15	Str	**	--
1DVA	H	E80	0	0.46	Insg	--	**
1DVA	H	S82	-0.01	-0.59	Insg	--	--
1DVA	H	L144	0.28	0.53	Insg	--	**
1DVA	H	L153	0.82	1.49	Weak	--	**
1EBP	A	F93	0.75	0.84	Str	**	**
1EBP	A	M150	1.57	2.68	Str	**	--
1EBP	A	T151	-0.03	-0.11	Weak	--	--
1EBP	A	F205	0.72	0.76	Str	**	**
1ES7	A	W31	2.09	2.12	Str	**	--
1ES7	A	F49	2.78	2.97	Int	**	**
1ES7	A	P50	0	3	Int	**	--
1FAK	T	K15	-0.03	1.61	Insg	--	--
1FAK	T	T17	0.35	1.61	Insg	--	--
1FAK	T	N18	0.98	1.82	Insg	--	**
1FAK	T	K20	1.18	3.95	Str	**	**
1FAK	T	I22	0.68	3.02	Weak	--	--
1FAK	T	E24	0.43	1.86	Weak	--	--
1FAK	T	Q37	1.38	3.3	Weak	--	--
1FAK	T	K41	-0.01	1.69	Insg	--	--
1FAK	T	S42	-0.07	1.69	Insg	--	--
1FAK	T	D44	0.88	3.19	Weak	--	--
1FAK	T	S47	0.66	1.88	Insg	--	--
1FAK	T	K48	0.74	2.29	Insg	--	--
1FAK	T	F50	2.15	4.23	Insg	--	**
1FAK	T	D58	0.98	2.66	Str	**	**
1FAK	T	Y94	1.77	5.93	Int	**	**
1FAK	T	E128	-0.08	2.29	Insg	--	--
1FAK	T	L133	2.04	5.77	Insg	--	**
1FAK	T	R135	1.57	3.21	Insg	--	**
1FAK	T	F140	1.62	3.99	Int	**	**
1FAK	T	T203	0.82	3.09	Insg	--	--
1FAK	T	V207	0.32	3.33	Insg	--	**
1FCC	C	T25	0.1	-0.02	Insg	--	--
1FCC	C	E27	3.14	4.06	Str	**	**
1FCC	C	K28	0.99	0.39	Weak	--	--
1FCC	C	K31	1.91	0.29	Str	**	--
1FCC	C	N35	1.18	-1.62	Int	**	--
1FCC	C	D40	-0.15	-0.31	Insg	--	--
1FCC	C	E42	0.03	-0.49	Insg	--	--
1FCC	C	W43	2.71	1.25	Str	**	**
1FE8	A	R963	2.94	1.61	Insg	--	--
1FE8	A	E987	0.4	-0.48	Insg	--	--
1FE8	A	H990	1.75	2.88	Insg	--	--
1FE8	A	H1023	0.03	0.36	Insg	--	--
1FOE	B	S41	1.85	0.24	Int	**	--
1FOE	B	G54	-0.32	0	Str	**	**
1G3I	A	D438	-0.4	-0.17	Str	**	**
1G3I	A	L439	0.43	0.84	Str	**	**
1G3I	A	R441	0.79	0.07	Str	**	**
1G3I	A	F442	0.7	0.1	Str	**	**
1G3I	A	I443	1.62	2.18	Str	**	--
1G3I	A	L444	2.39	-1.83	Str	**	--
1GL4	A	R403	1.63	-0.55	Int	**	**
1GL4	A	D427	0.77	0.21	Str	**	--
1GL4	A	H429	3.24	2.7	Str	**	--
1GL4	A	Y431	1.69	2.84	Str	**	**
1GL4	A	Y440	3.32	4.24	Int	**	**
1GL4	A	E616	0.91	1.69	Str	**	--
1GL4	A	R620	2.07	3.58	Str	**	**
1IHB	B	N101	0	0.41	Insg	--	--
1IHB	B	R133	2.08	-0.1	Weak	--	--
1IHB	B	H135	0.69	-0.63	Weak	--	--
1IHB	B	K136	0	0.89	Int	**	**
1JAT	A	E55	2.39	4.11	Str	**	--
1JAT	B	F8	4.45	4.32	Str	**	**
1JPP	B	K345	0.09	-0.54	Str	**	**
1JPP	B	K354	0.19	-0.13	Insg	--	**
1JPP	B	W383	0.93	-1.53	Str	**	**
1JPP	B	R386	0.5	-0.3	Int	**	**
1JPP	B	K435	0.5	1.72	Int	**	**
1JPP	B	R469	0	0.23	Int	**	**
1JPP	B	H470	0.47	0.3	Int	**	--
1MQ8	B	T206	3.43	1.77	Str	**	**
1NFI	F	C215	-0.1	-0.07	Insg	--	**
1NUN	A	D76	2.51	-0.24	Int	**	**
1NUN	A	R78	2.74	0.3	Int	**	**
1NUN	A	R155	0.83	1.15	Int	**	--
1UB4	C	F453	1.89	3.05	Insg	--	**
2HHB	B	Y35	1.02	0.47	Insg	--	**
2NMB	A	M99	0.24	0.41	Str	**	**
2NMB	A	C150	-0.01	0	Str	**	**
2PTC	I	T11	0.17	1.07	Int	**	--
2PTC	I	G12	0	0	Int	**	**
2PTC	I	P13	0	0.79	Int	**	--
2PTC	I	K15	4.16	1.56	Int	**	**
2PTC	I	R17	2.89	0.8	Str	**	--
2PTC	I	I18	0.94	1.51	Str	**	**
2PTC	I	I19	0.62	2.21	Str	**	--
2PTC	I	V34	0.42	1.42	Str	**	--
2PTC	I	G37	0	0	Int	**	**
2PTC	I	R39	1.97	1.38	Int	**	--
1Interaction strength; Weak (weak), Int (intermediate), Insg(insignificant), Str (strong), NegS(negtivestrong), NegW(negtiveweak)
** represents hotspot
-- represents non-hot spot
